# Supplementary material for: Leucine regulates autophagy via acetylation of the mTORC1 component raptor
Source: Nat Commun. 2020 Jun 19;11:3148. doi: 10.1038/s41467-020-16886-2 (PMC7305105; doi:10.1038/s41467-020-16886-2)
Supplement: Supplementary file 3 — Source data file [file 41467_2020_16886_MOESM3_ESM.xlsx]

## Sheet: Fig1
Fig 1b
	Exp. No.	con	MC si	con	MC si		two-tailed unpaired t-test
				BAF	BAF		A-B	0.0021	**
	rep 1	100	138.471	151.882	198.718		C-D	0.0326	*
	rep 2	100	152.489	175.882	212.833
	rep 3	100	131.601	161.165	202.392
	rep 4	100	119.499	135.229	162.898
	Average	100	135.515	156.04	194.21
	stdev	0	13.7682	17.0331	21.7145
Fig 1c
	Exp. No.	Average (dot number of LC3)
		no KD	cell no.	MC knockdown	cell no.		two-tailed unpaired t-test
	rep 1	5.87931	70	15.1634	80		A-B	0.0012	**
	rep 2	4.90722	80	13.0196	80
	rep 3	7.85027	70	12.2222	70
	rep 4	4.87342	70	10.4902	70
	Average	5.87755		12.7239
	stdev	1.3954		1.93905
Fig 1d
	Exp. No.	Average (% of cells having aggregates)
		con	cell no.	MC si	cell no.
	rep 1	18.5795	60	11.451	60		two-tailed unpaired t-test
	rep 2	27.6056	50	16.2157	50		A-B	0.0283	*
	rep 3	16.8852	50	10.6601	50
	rep 4	17.9013	40	7.86928	40
	Average	20.2429		11.549
	stdev	4.95763		3.46977
Fig 1e
	Exp. No.	con	MC si	con	MC si
		ATG WT	ATG WT	ATG KO	ATG KO		two-tailed unpaired t-test
	rep 1	100	52.8439	100	95.1194		A-B	0.0055	**
	rep 2	100	34.792	100	104.474		C-D	0.4125	n.s.
	rep 3	100	65.7097	100	84.9551
	Average	100	51.1152	100	94.8496
	stdev		15.5312		9.76242
Fig 1f
	Exp. No.	con	MC si	con	MC si
				BAF	BAF		two-tailed unpaired t-test
	rep 1	100	147.875	204.595	231.532		A-B	0.0009	***
	rep 2	100	145.902	191.667	262.865		C-D	0.0242	*
	rep 3	100	132.831	151.673	247.625
	Average	100	142.203	182.645	247.341
	stdev		8.17578	27.5902	15.6682
Fig 1g
	Exp. No.	LC3-II/Tubulin
		con	Mc sh	Mc sh	Mc sh	Mc sh	Mc sh		two-tailed unpaired t-test
			#1	#2	#3	#4	#5		A-B	0.0341	*
	rep 1	100	137.168	131.101	113.891	95.6975	114.61		A-C	0.0381	*
	rep 2	100	126.472	116.541	120.275	102.533	132.126		A-D	0.0443	*
	rep 3	100	151.607	134.488	129.891	107.361	131.727		A-E	0.637	n.s.
	Average	100	138.416	127.377	121.352	101.864	126.154		A-F	0.0454	*
	stdev	0	12.6136	9.53561	8.0545	5.86039	9.99951
Fig 1h
	Exp. No.
	#1		cells (n)	GFP+RFP dot	only mRFP	Total dots			two-tailed unpaired t-test
				Average no.	Average no.	Average no.			GFP-mRFP (con vs. Mc sh)	0.1928	n.s.
		Control sh	35	3.85542	16.2745	19.8305			mRFP only (con vs. Mc sh)	0.0363	*
		Mc shRNA	25	4.74329	22.085	26.0769			Total dots (con vs. Mc sh)	0.0493	*
		BAF	35	21.6883	2.43791	23.5437			GFP-mRFP (con vs. BAF)	0.0183	*
									mRFP only (con vs. BAF)	0.0072	**
	#2			GFP+RFP dot	only mRFP	total dots			Total dots (con vs. BAF)	0.1958	n.s.
				Average no.	Average no.	Average no.
		Control sh	35	5.69516	17.8105	22.4407
		Mc shRNA	26	7.72834	32.1111	39.1687
		BAF	30	37.7184	4.84967	41.7273
	#3			GFP+RFP dot	only mRFP	total dots
				Average no.	Average no.	Average no.
		Control sh	30	3.68691	10.8431	13.6579
		Mc shRNA	29	5.84848	24.7843	29.865
		BAF	30	19.8344	3.86928	22.2927
	Exp. No.	GFP+RFP dots (AP)
		con	Mc sh	BAF
	rep 1	3.85542	4.74329	21.6883
	rep 2	5.69516	7.72834	37.7184
	rep 3	3.68691	5.84848	19.8344
	Average	4.4125	6.1067	26.4137
	stdev	1.11401	1.50919	9.83394
	Exp. No.	only mRFP dots (AL)
		con	Mc sh	BAF
	rep 1	16.2745	22.085	2.43791
	rep 2	17.8105	32.1111	4.84967
	rep 3	10.8431	24.7843	3.86928
	Average	14.976	26.3268	3.71895
	stdev	3.66066	5.188	1.21289
	Exp. No.	Total dots
		con	Mc sh	BAF
	rep 1	19.8305	26.0769	23.5437
	rep 2	22.4407	39.1687	41.7273
	rep 3	13.6579	29.865	22.2927
	Average	18.643	31.7035	29.1879
	stdev	4.5102	6.73673	10.8774

## Sheet: Fig2
Fig 2a
	Exp. No.	p-S6 intensity							two-tailed unpaired t-test
		no KD	MCCC1 KD						A-B	<0.0001	****
	rep 1	1	0.2329
	rep 2	1	0.1587
	rep 3	1	0.4772
	rep 4	1	0.3389
	Average	1	0.301925
	stdev	0	0.138283
Fig 2b
	Exp. No.	con	con	MC si	MC si				two-tailed unpaired t-test
			Torin1		Torin1				A-B	0.0089	**
	rep 1	100	155.819	134.85	187.688				A-C	0.0132	*
	rep 2	100	180.869	181.007	170.429				A-D	0.0029	**
	rep 3	100	123.524	131.28	147.744				C-D	0.4019	n.s.
	rep 4	100	133.667	127.385	132
	Average	100	148.47	143.63	159.465
	stdev	0	25.4635	25.1032	24.5521
Fig 2c
	Exp. No.	con	con	MC si	MC si				two-tailed unpaired t-test
			Torin1		Torin1				A-B	0.0047	**
	rep 1	100	171.083	151.445	150.924				A-C	0.0005	***
	rep 2	100	182.037	155.648	169.453				A-D	0.0009	***
	rep 3	100	143.401	139.691	149.686				C-D	0.3859	n.s.
	Average	100	165.507	148.928	156.688
	stdev	0	19.9123	8.27101	11.0726
Fig 2d
	Exp. No.	con	con	MC si	MC si				two-tailed unpaired t-test
			Torin1		Torin1				A-B	0.0006	***
	rep 1	100	137.548	122.375	127.387				A-C	0.0258	*
	rep 2	100	142.184	151.608	153.438				A-D	0.0162	*
	rep 3	100	140.383	133.915	141.581				C-D	0.6921	n.s.
	Average	100	140.039	135.966	140.802
	stdev	0	2.337	14.724	13.0428
Fig 2e
	Exp. No.	Average (dot number of LC3)
		no KD			MC knockdown				two-tailed unpaired t-test
		con	Leu-	Leu-Leu+	con	Leu-	Leu-Leu+		A-B	0.0306	*
	rep 1	16.2472	34.0098	19.5506	34.75	41.4721	32		B-C	0.0067	**
	rep 2	24.9231	39.216	14.7692	38.6957	37.1166	40.8696		A-D	0.0308	*
	rep 3	9.04294	29.6626	19.4172	29.2414	29.7725	28.4138		D-E	0.688	n.s.
	Average	16.7377	34.2961	17.9123	34.229	36.1204	33.7611		E-F	0.6638	n.s.
	stdev	7.95142	4.78313	2.72282	4.74862	5.91309	6.41192
Fig 2f
		#1			#2			#3
		WIPI2 dot number			WIPI2 dot number			WIPI2 dot number			two-tailed unpaired t-test
		con	Leu-		con	Leu-		con	Leu-		A-B	P<0.0001	****
		2	15		6	16		4	17
		4	14		3	9		4	13
		3	17		8	12		6	12
		4	22		3	11		5	11
		4	18		2	17		4	12
		5	15		4	15		3	14
		6	14		3	13		1	17
		3	13		3	14		4	24
		4	14		2	14		5	23
		2	15		2	15		2	17
		4	19		2	11		5	19
		3	22		6	9		3	12
		1	8		5	9		10	18
		4	7		10	22		10	7
		8	15		8	23		9	10
		12	27		7	22		4	7
		4	25		9	14		4	7
		7	14		2	15		2	14
		9	21		3	12		9	15
		2	27		4	17		7	13
		3	13		6	18		2	17
		6	17		2	18		6	13
		2	7		6	17		7	22
		7	19		3	23		7	13
		1	22		9	7		8	11
		3	17		12	9		3	17
		9	22		5	9		4	19
		11	13		4	14		9	22
		7	13		3	11		11	11
		2	14		5	15		13	9
		5	11		7	18		11	15			5.275	15.675
		6	9		2	13		6	7			4.5	14.975
		9	10		3	12		5	19			5.825	14
		12	14		4	17		2	11
		11	15		2	19		7	9
		7	17		3	19		8	15
		4	11		5	12		8	11
		5	9		2	22		9	8
		7	15		4	23		3	12
		3	17		1	13		3	17
	Average	5.275	15.675		4.5	14.975		5.825	14
	stdev	3.02119	5.04029		2.60177	4.41145		2.98619	4.58537
Fig 2g
	Exp. No.	LC3-II/Tubulin
		no KD	MC knockdown						two-tailed unpaired t-test
		con	con	Leu	KIC	DCA			A-B	0.0112	*
	rep 1	100	127.663	112.405	129.378	111.896			B-C	0.2558	n.s.
	rep 2	100	141.902	151.346	121.105	105.412			B-D	0.2616	n.s.
	rep 3	100	126.85	113.987	128.634	90.2057			B-E	0.0253	*
	Average	100	132.139	125.913	126.372	102.504
	stdev	0	8.46516	22.0403	4.57711	11.1334

## Sheet: Fig3
Fig. 3a
	Exp. No.	Fold change (AcCoA levels)
									two-tailed unpaired t-test
		complete	Glc free	Serum free	AAs free	Leu free	Nutr free		A-B	0.0035	**
	rep 1	1	0.683333	0.773246	0.625	0.766667	0.221444		A-C	0.008	**
	rep 2	1	0.311481	0.914074	0.523418	0.648142	0.545991		A-D	0.0002	***
	rep 3	1	0.515791	0.782066	0.627946	0.734	0.347266		A-E	0.0025	**
	rep 4	1	0.46609	0.721458	0.583333	0.576637	0.363327		A-F	0.0013	**
	Average	1	0.431121	0.805866	0.578232	0.652926	0.418861
	stdev	0	0.106549	0.0984888	0.0524506	0.0787904	0.11039
Fig. 3b
	Exp. No.	LC3-II/Tubulin
		con si	MC knockdown	MC knockdown	MC knockdown	con si	con si		two-tailed unpaired t-test
		con	con	DCA	Leu	DCA	Leu		A-B	0.0406	*
	rep 1	100	139.036	95.366	133.909	80.1314	99.4575		B-C	0.0384	*
	rep 2	100	173.036	125.34	161.605	123.145	103.379		B-D	0.071	n.s.
	rep 3	100	126.093	111.431	123.692	101.472	104.661		A-E	0.4551	n.s.
	Average	100	146.055	110.712	139.735	101.583	102.499		A-F	0.1257	n.s.
	stdev	0	24.2457	14.9999	19.6162	21.5068	2.71104
Fig. 3c
	Exp. No.	Average (dot number of LC3)
		no KD		MC knockdown	MC knockdown				two-tailed unpaired t-test
		con	DCA	con	DCA				A-B	0.2565	n.s.
	rep 1	17.1182	21.366	27.5	28.2203				A-C	0.0397	*
	rep 2	18.2436	10.902	47.25	16.902				C-D	0.0466	*
	rep 3	21.1881	15.8105	37.0816	22.3784
	Average	18.85	16.0261	37.2772	22.5002
	stdev	2.10161	5.23536	9.87645	5.66014
Fig. 3d
	Exp. No.	LC3-II/Tubulin
		Con	Con	Con	Con	torin1	torin1	torin1	torin1	RRAG knockdown	RRAG knockdown	RRAG knockdown	RRAG knockdown		Two-way ANOVA with post hoc Tukey’s multiple comparison test
		con	Leu-	Leu-Leu+	Leu-DCA+	con	Leu-	Leu-Leu+	Leu-DCA+	con	Leu-	Leu-Leu+	Leu-DCA+		A-B	0.0091	**
	rep 1	100	143.304	90.3881	88.3512	140.289	137.252	151.255	141.013	139.283	143.236	151.606	115.908		B-C	0.0278	*
	rep 2	100	151.405	131.183	111.81	155.098	139.085	122.98	122.902	143.078	139.745	131.458	133.085		B-D	0.0056	**
	rep 3	100	139.617	93.4615	93.6066	121.685	141.077	139.082	115.383	129.303	127.163	115.226	129.429		A-E	0.0327	*
	Average	100	144.775	105.011	97.9227	139.024	139.138	137.772	126.433	137.222	136.714	132.763	126.14		E-F	0.4961	n.s.
	stdev	0	6.03035	22.7178	12.3108	16.7426	1.91299	14.1829	13.1747	7.11518	8.45412	18.2248	9.0485		E-G	0.4716	n.s.
															E-H	0.1677	n.s.
															A-I	0.0481	*
															I-J	0.1163	n.s.
															I-K	0.3386	n.s.
															I-L	0.4236	n.s.
Fig. 3e
	Exp. No.	Average (dot number of LC3)
		Con	Con	Con	Con	torin1	torin1	torin1	torin1						Two-way ANOVA with post hoc Tukey’s multiple comparison test
		con	Leu-	Leu-Leu+	Leu-DCA+	con	Leu-	Leu-Leu+	Leu-DCA+						A-B	0.0401	*
	rep 1	14.2987	30.4983	11.1153	17.1474	32.6732	61.7814	57.5335	53.0464						B-C	0.0369	*
	rep 2	20.2536	55.7146	14.3524	16.9737	42.3921	41.4157	49.8212	40.4776						B-D	0.0343	*
	rep 3	23.1706	41.2233	24.6287	22.2337	51.1618	43.7263	36.3522	37.3937						A-E	0.0184	*
	Average	19.241	42.4787	16.6988	18.7849	42.0757	48.9745	47.9023	43.6392						E-F	0.4558	n.s.
	stdev	4.52177	12.6549	7.05564	2.98796	9.24836	11.1511	10.7203	8.29148						E-G	0.5153	n.s.
															E-H	0.8381	n.s.

## Sheet: Fig4
Fig. 4a
	Exp. No.	EP300 activity
		con si	MC knockdown						two-tailed unpaired t-test
									A-B	0.0073	**
	rep 1	1	0.740734
	rep 2	1	0.630409
	rep 3	1	0.528366
	rep 4	1	0.816471
	Average	1	0.678995
	stdev	0	0.126176
Fig. 4d
	Exp. No.	Average (dot number of LC3)
		no KD	MC knockdown						two-tailed unpaired t-test
									A-B	0.0491	*
	rep 1	12.1323	34.1459
	rep 2	19.4163	27.576
	rep 3	14.6483	47.3265
	Average	15.399	36.3495
	stdev	3.69958	10.0579
	Exp. No.	Average (Ratio of S6 signal)
		no KD	MC knockdown						two-tailed unpaired t-test
									A-B	0.0018	**
	rep 1	1	0.200824
	rep 2	1	0.341366
	rep 3	1	0.312464
	Average	1	0.284885
	stdev	0	0.0742194
Fig. 4e
	Exp. No.	acetylated PIK3C3
		WT	KR						two-tailed unpaired t-test
									A-B	0.3145	n.s.
	rep 1	1	0.951034
	rep 2	1	1.0575
	rep 3	1	0.921472
	Average	1	0.976669
	stdev	0	0.0715452
Fig. 4f
	Exp. No.	acetylated BECN1
		WT	KR						two-tailed unpaired t-test
									A-B	0.362	*
	rep 1	1	0.925152
	rep 2	1	1.08118
	rep 3	1	1.052
	Average	1	1.01944
	stdev	0	0.0829514

## Sheet: Sup. Fig1
Sup. Fig. 1a
	Exp. No.	LC3-II/Tubulin
		con si	MC knockdown	MC knockdown	MC knockdown	MC knockdown			two-tailed unpaired t-test
		con	smartpool	#1	#3	#4			A-B	0.0089	**
	rep 1	100	145.357	137.413	124.229	135.653			A-C	0.0057	**
	rep 2	100	162.588	175.26	143.391	139.036			A-D	0.0144	*
	rep 3	100	121.773	142.2	114.818	127.195			A-E	0.0027	**
	rep 4	100	134.346	141.239	151.615	152.829
	Average	100	141.016	149.028	133.513	138.678
	stdev	0	17.3108	17.6097	16.9405	10.6675
Sup. Fig. 1b
	Exp. No.	LC3-II/Tubulin
		con si	MC knockdown		MC knockdown				two-tailed unpaired t-test
				MC cDNA	MC cDNA				A-B	0.0162	*
	rep 1	100	124.356	95.3295	87.675				A-C	0.3585	n.s.
	rep 2	100	147.427	99.0263	121.561				B-D	0.0096	**
	rep 3	100	143.033	102.906	119.399
	Average	100	138.272	99.0873	109.545
	stdev	0	12.2501	3.78858	18.9707
Sup. Fig. 1c
	Exp. No.#1	dot number of LC3 WIPI2							two-tailed unpaired t-test					Exp. No.#2	dot number of LC3 WIPI2						Exp. No.#3	dot number of LC3 WIPI2
		WIPI2	WIPI2	LC3	LC3				A-B	0.0018	**				WIPI2	WIPI2	LC3	LC3				WIPI2	WIPI2	LC3	LC3
		no KD	MC knockdown	no KD	MC knockdown				C-D	0.0012	**				no KD	MC knockdown	no KD	MC knockdown				no KD	MC knockdown	no KD	MC knockdown
		1	12	2	25										3	10	3	16				6	5	9	14
		4	14	8	14										3	11	4	14				5	7	8	15
		2	8	4	14										1	15	3	33				6	11	9	17
		5	17	6	28										2	19	7	14				3	12	8	14
		2	11	5	33				4.79167	13.25	4.79167	15.7917			3	7	6	19				4	11	7	11
		3	14	6	15				3.20833	11.625	5.58333	13.9583			3	8	9	18				2	9	9	16
		4	12	7	14				4.125	10.0417	6.29167	12.5			4	9	7	11				4	8	5	15
		7	9	1	9										3	11	7	12				5	9	7	11
		9	5	3	10										3	13	6	17				7	7	7	9
		4	4	4	5										2	15	4	13				6	7	8	9
		3	7	2	15										4	9	6	8				1	9	8	9
		2	25	5	16										6	19	5	12				2	9	9	9
		5	14	2	7										5	14	7	13				3	11	9	14
		3	17	9	13										3	17	7	14				2	12	5	11
		4	20	8	12										1	10	8	9				2	14	4	15
		5	13	4	13										4	9	3	12				3	11	4	11
		2	11	4	12										1	8	4	14				2	9	3	9
		7	17	9	17										5	11	7	15				7	9	9	8
		7	19	2	18										6	12	4	9				6	8	3	7
		8	14	7	6										1	9	7	6				5	11	3	8
		4	12	6	18										4	9	3	9				6	14	5	15
		9	17	3	12										3	9	6	11				5	13	4	18
		6	15	4	34										4	13	6	22				4	11	1	20
		9	11	4	19										3	12	5	14				3	14	7	15
	Average	4.79167	13.25	4.79167	15.7917									Average	3.20833	11.625	5.58333	13.9583			Average	4.125	10.0417	6.29167	12.5
	stdev	2.44912	4.82971	2.34018	7.58132									stdev	1.444	3.39837	1.74248	5.46514			stdev	1.80127	2.44023	2.45798	3.59952

## Sheet: Sup. Fig2_raw
Depth	Name	Statistic	#Cells
	A1-scramble 2ug DAPI.fcs		68902
>	A1-scramble 2ug DAPI.fcs/Live	85.2	58715
> >	A1-scramble 2ug DAPI.fcs/Live/Single Cells	98.8	57999
> > >	A1-scramble 2ug DAPI.fcs/Live/Single Cells/GFP positive	57.1	33128
> > > >	Median : Comp-BL1-A = 43398.98046875	43399
> > > >	A1-scramble 2ug DAPI.fcs/Live/Single Cells/GFP positive/DAPI	10.6	3496
	A2-MCC1 2ug DAPI.fcs		68027
>	A2-MCC1 2ug DAPI.fcs/Live	86.6	58924
> >	A2-MCC1 2ug DAPI.fcs/Live/Single Cells	98.9	58273
> > >	A2-MCC1 2ug DAPI.fcs/Live/Single Cells/GFP positive	57.1	33303
> > > >	Median : Comp-BL1-A = 47044.8359375	47045
> > > >	A2-MCC1 2ug DAPI.fcs/Live/Single Cells/GFP positive/DAPI	10.1	3377
	A3-scramble 2ug DAPI.fcs		68976
>	A3-scramble 2ug DAPI.fcs/Live	85.4	58938
> >	A3-scramble 2ug DAPI.fcs/Live/Single Cells	98.6	58101
> > >	A3-scramble 2ug DAPI.fcs/Live/Single Cells/GFP positive	56.9	33075
> > > >	Median : Comp-BL1-A = 46464.0390625	46464
> > > >	A3-scramble 2ug DAPI.fcs/Live/Single Cells/GFP positive/DAPI	10.7	3542
	A4-MCC1 2ug DAPI.fcs		67749
>	A4-MCC1 2ug DAPI.fcs/Live	87.1	59038
> >	A4-MCC1 2ug DAPI.fcs/Live/Single Cells	98.9	58409
> > >	A4-MCC1 2ug DAPI.fcs/Live/Single Cells/GFP positive	54.9	32085
> > > >	Median : Comp-BL1-A = 46320.0	46320
> > > >	A4-MCC1 2ug DAPI.fcs/Live/Single Cells/GFP positive/DAPI	11.6	3725
	A5-scramble 2ug DAPI.fcs		68067
>	A5-scramble 2ug DAPI.fcs/Live	86.4	58842
> >	A5-scramble 2ug DAPI.fcs/Live/Single Cells	99	58267
> > >	A5-scramble 2ug DAPI.fcs/Live/Single Cells/GFP positive	54.5	31757
> > > >	Median : Comp-BL1-A = 43533.6796875	43534
> > > >	A5-scramble 2ug DAPI.fcs/Live/Single Cells/GFP positive/DAPI	11.5	3658
	A6-MCC1 2ug DAPI.fcs		68176
>	A6-MCC1 2ug DAPI.fcs/Live	86.5	58939
> >	A6-MCC1 2ug DAPI.fcs/Live/Single Cells	98.8	58245
> > >	A6-MCC1 2ug DAPI.fcs/Live/Single Cells/GFP positive	54.3	31622
> > > >	Median : Comp-BL1-A = 45748.40625	45748
> > > >	A6-MCC1 2ug DAPI.fcs/Live/Single Cells/GFP positive/DAPI	12.2	3867
	A7.fcs		68459
>	A7.fcs/Live	86.4	59116
> >	A7.fcs/Live/Single Cells	99	58510
> > >	A7.fcs/Live/Single Cells/GFP positive	30.4	17763
> > > >	Median : Comp-BL1-A = 25596.478515625	25596
> > > >	A7.fcs/Live/Single Cells/GFP positive/DAPI	14.1	2498
	A8.fcs		67518
>	A8.fcs/Live	88.7	59915
> >	A8.fcs/Live/Single Cells	98.4	58927
> > >	A8.fcs/Live/Single Cells/GFP positive	34.2	20181
> > > >	Median : Comp-BL1-A = 16468.607421875	16469
> > > >	A8.fcs/Live/Single Cells/GFP positive/DAPI	10.3	2073
	A9.fcs		68144
>	A9.fcs/Live	86.6	58980
> >	A9.fcs/Live/Single Cells	98.9	58358
> > >	A9.fcs/Live/Single Cells/GFP positive	31.8	18558
> > > >	Median : Comp-BL1-A = 27201.369140625	27201
> > > >	A9.fcs/Live/Single Cells/GFP positive/DAPI	17.9	3331
	A10.fcs		66582
>	A10.fcs/Live	89.3	59457
> >	A10.fcs/Live/Single Cells	98.8	58757
> > >	A10.fcs/Live/Single Cells/GFP positive	36.4	21373
> > > >	Median : Comp-BL1-A = 19513.47265625	19513
> > > >	A10.fcs/Live/Single Cells/GFP positive/DAPI	10.6	2261
	A11.fcs		67044
>	A11.fcs/Live	88.2	59136
> >	A11.fcs/Live/Single Cells	99.1	58588
> > >	A11.fcs/Live/Single Cells/GFP positive	33.7	19770
> > > >	Median : Comp-BL1-A = 24532.30078125	24532
> > > >	A11.fcs/Live/Single Cells/GFP positive/DAPI	13.3	2637
	A12.fcs		68190
>	A12.fcs/Live	87.5	59650
> >	A12.fcs/Live/Single Cells	98.5	58768
> > >	A12.fcs/Live/Single Cells/GFP positive	34.4	20191
> > > >	Median : Comp-BL1-A = 17684.0	17684
> > > >	A12.fcs/Live/Single Cells/GFP positive/DAPI	17.1	3457
	GFP-no DAPI.fcs		58492
>	GFP-no DAPI.fcs/Live	83.1	48597
> >	GFP-no DAPI.fcs/Live/Single Cells	98.9	48040
> > >	GFP-no DAPI.fcs/Live/Single Cells/GFP positive	56.7	27232
> > > >	Median : Comp-BL1-A = 49290.12890625	49290
> > > >	GFP-no DAPI.fcs/Live/Single Cells/GFP positive/DAPI	0.1	28
	untransfected-no DAPI.fcs		74979
>	untransfected-no DAPI.fcs/Live	80.5	60350
> >	untransfected-no DAPI.fcs/Live/Single Cells	95.9	57868
> > >	untransfected-no DAPI.fcs/Live/Single Cells/GFP positive	0.088	51
> > > >	Median : Comp-BL1-A = 1030.024902344	1030
> > > >	untransfected-no DAPI.fcs/Live/Single Cells/GFP positive/DAPI	41.2	21

## Sheet: Sup. Fig2_% GFP cells
	Depth	Name	Statistic		% GFP positive
	GFP	A1-scramble 2ug DAPI.fcs	57.1		scramble			MCC1 KD
	GFP	A2-MCC1 2ug DAPI.fcs	57.1		average	56.1667		average	55.4333
	GFP	A3-scramble 2ug DAPI.fcs	56.9		stdev	1.44684		stdev	1.47422
	GFP	A4-MCC1 2ug DAPI.fcs	54.9		n	3		n	3
	GFP	A5-scramble 2ug DAPI.fcs	54.5		sqroot	1.73205		sqroot	1.73205
	GFP	A6-MCC1 2ug DAPI.fcs	54.3		error	0.835331		error	0.851143
	GFP-A53T	A7.fcs	30.4		scramble			MCC1 KD
	GFP-A53T	A8.fcs	34.2		average	31.9667		average	35
	GFP-A53T	A9.fcs	31.8		stdev	1.6563		stdev	1.21655
	GFP-A53T	A10.fcs	36.4		n	3		n	3
	GFP-A53T	A11.fcs	33.7		sqroot	1.73205		sqroot	1.73205
	GFP-A53T	A12.fcs	34.4		error	0.956266		error	0.702377
			GFP	GFP	GFP-A53T	GFP-A53T
			scramble	MCCC1 KD	scramble	MCCC1 KD
			57.1	57.1	30.4	34.2
			56.9	54.9	31.8	36.4
			54.5	54.3	33.7	34.4
			ttest	0.5719	ttest	0.0629

## Sheet: Sup.F2_% BFP cells in GFP gate
	Depth	Name	Statistic		% GFP positive
	GFP	A1-scramble 2ug DAPI.fcs	10.6		scramble			MCC1 KD
	GFP	A2-MCC1 2ug DAPI.fcs	10.1		average	10.9333		average	11.3
	GFP	A3-scramble 2ug DAPI.fcs	10.7		stdev	0.493288		stdev	1.08167
	GFP	A4-MCC1 2ug DAPI.fcs	11.6		n	3		n	3
	GFP	A5-scramble 2ug DAPI.fcs	11.5		sqroot	1.73205		sqroot	1.73205
	GFP	A6-MCC1 2ug DAPI.fcs	12.2		error	0.2848		error	0.6245
	GFP-A53T	A7.fcs	14.1		scramble			MCC1 KD
	GFP-A53T	A8.fcs	10.3		average	15.1		average	12.6667
	GFP-A53T	A9.fcs	17.9		stdev	2.45764		stdev	3.84231
	GFP-A53T	A10.fcs	10.6		n	3		n	3
	GFP-A53T	A11.fcs	13.3		sqroot	1.73205		sqroot	1.73205
	GFP-A53T	A12.fcs	17.1		error	1.41892		error	2.21836
		GFP	GFP	GFP-A53T	GFP-A53T
		scramble	MCCC1 KD	scramble	MCCC1 KD
		10.6	10.1	14.1	10.3
		10.7	11.6	17.9	10.6
		11.5	12.2	13.3	17.1
		ttest	0.6215	ttest	0.4078
		A-C	0.0451
		B-D	0.5851

## Sheet: Sup. Fig2_GFP median
	Depth	Name	Statistic	norm to scr average
GFP	scramble	A1-scramble 2ug DAPI.fcs	43399	0.976011		scramble			MCC1 KD
GFP	MCC1 KD	A2-MCC1 2ug DAPI.fcs	47045	1.05801		average	1		average	1.04285
GFP	scramble	A3-scramble 2ug DAPI.fcs	46464	1.04494		stdev	0.0389497		stdev	0.0146181
GFP	MCC1 KD	A4-MCC1 2ug DAPI.fcs	46320	1.0417		n	3		n	3
GFP	scramble	A5-scramble 2ug DAPI.fcs	43534	0.979048		sqroot	1.73205		sqroot	1.73205
GFP	MCC1 KD	A6-MCC1 2ug DAPI.fcs	45748	1.02884		error	0.0224876		error	0.00843975
GFP-A53T	scramble	A7.fcs	25596	0.993004		scramble			MCC1 KD
GFP-A53T	MCC1 KD	A8.fcs	16469	0.638919		average	1		average	0.693996
GFP-A53T	scramble	A9.fcs	27201	1.05527		stdev	0.0521256		stdev	0.0594455
GFP-A53T	MCC1 KD	A10.fcs	19513	0.757012		n	3		n	3
GFP-A53T	scramble	A11.fcs	24532	0.951726		sqroot	1.73205		sqroot	1.73205
GFP-A53T	MCC1 KD	A12.fcs	17684	0.686056		error	0.0300947		error	0.0343209
					GFP	GFP
					scramble	MCCC1 KD	ttest
					0.976011	1.05801	0.148993
					1.04494	1.0417
					0.979048	1.02884
					GFP-A53T	GFP-A53T
					scramble	MCCC1 KD	ttest
					0.993004	0.638919	0.00257661
					1.05527	0.757012
					0.951726	0.686056

## Sheet: Sup. Fig3
Sup. Fig. 3
	Exp. No.
	#1		cells (n)	GFP+RFP dot	only mRFP	total dots		two-tailed unpaired t-test
				Average no.	Average no.	Average no.		GFP-mRFP (con vs. MC si)	0.0065	**
		Con si	55	14.8129	35.756	50.5689		mRFP only (con vs. MC si)	0.0183	*
		MC si	47	24.3514	55.9195	80.2708		Total dots (con vs. MC si)	0.02	*
		BAF	50	59.1624	9.43974	68.6021		GFP-mRFP (con vs. BAF)	0.0008	***
								mRFP only (con vs. BAF)	0.0027	**
	#2		cells (n)	GFP+RFP dot	only mRFP	total dots		Total dots (con vs. BAF)	0.0374	*
				Average no.	Average no.	Average no.
		Con si	70	11.3126	49.4821	60.7947
		MC si	55	33.8325	70.0294	103.862
		BAF	65	77.9674	13.9793	91.9467
	#3		cells (n)	GFP+RFP dot	only mRFP	total dots
				Average no.	Average no.	Average no.
		Con si	70	15.1972	38	53.1972
		MC si	50	31.1438	67.1908	98.3346
		BAF	60	63.4547	11.2749	74.7296
	Exp. No.	GFP+RFP dots (AP)
		con	MCCC1 si	BAF
	rep 1	14.8129	24.3514	59.1624
	rep 2	11.3126	33.8325	77.9674
	rep 3	15.1972	31.1438	63.4547
	Average	13.7742	29.7759	66.8615
	stdev	2.1405	4.88633	9.85454
	Exp. No.	only mRFP dots (AL)
		con	MCCC1 si	BAF
	rep 1	35.756	55.9195	9.43974
	rep 2	49.4821	70.0294	13.9793
	rep 3	38	67.1908	11.2749
	Average	41.0794	64.3799	11.5646
	stdev	7.36299	7.46315	2.2836
	Exp. No.	Total dots
		con	MCCC1 si	BAF
	rep 1	50.5689	80.2708	68.6021
	rep 2	60.7947	103.862	91.9467
	rep 3	53.1972	98.3346	74.7296
	Average	54.8536	94.1558	78.4261
	stdev	5.31031	12.3382	12.1033

[truncated: 9 more sheets: Sup. Fig4, Sup. Fig5, Sup. Fig6, Sup. Fig7, Sup. Fig8, Sup. Fig9, Sup. Fig10, Sup. Fig11, Sup. Fig12]
